# Supplementary material for: Early Resveratrol Treatment Mitigates Joint Degeneration and Dampens Pain in a Mouse Model of Pseudoachondroplasia (PSACH)
Source: Biomolecules. 2023 Oct 20;13(10):1553. doi: 10.3390/biom13101553 (PMC10605626; doi:10.3390/biom13101553)
Supplement: Supplementary file 1 [file biomolecules-13-01553-s001.zip]

Archive with 1 entries (1 files):
- biomolecules-2652232-supplementary.pdf
